# Supplementary material for: Role of Chromodomain-Helicase-DNA-Binding Protein 4 (CHD4) in Breast Cancer
Source: Front Oncol. 2021 Apr 26;11:633233. doi: 10.3389/fonc.2021.633233 (PMC8107472; doi:10.3389/fonc.2021.633233)
Supplement: Supplementary Table 1 — Summary of studies and characteristics of CHD4 mutations in Breast Cancer. Data from cBioPortal, TCGA-BRACA and Cosmic Databases. [file Table_1.xlsx]

## Sheet: Supplemental table 1
	SUPPLEMENTAL TABLE 1. CDH4 mutations in Breast cancer. Data from CbioPortal, TCGA-BRACA and Cosmic Databases.
In polyphen-2 reporter, the scaled score range between 0 and 1, in which scores closer to 1 indicate that amino acid substitution is damaging, and scores closer to 0 indicate that it is neutral.
In SIFT prediction, score ranges from 0.0 (deleterious) to 1.0 (tolerated). The score can be interpreted as follows: 0.0 to 0.05 -- Variants with scores in this range are considered deleterious.											BIOINFORMATIC FUNCTIONAL PREDICTION				Variant Type
References	PubMed ID	Protein aa	Study	Clinical classification	Sample ID	Cancer Type	Others cancer	Protein Change	COSMIC ID	Mutation Type	SIFT	POLYPHEN-2	FATHMM	Mutation assesor
		34	ICGC(BRCA-US) : Breast Invasive Carcinoma - TCGA, US	ER+/HER-/PR+	TCGA-D8-A1JN-01	Breast Invasive Lobular Carcinoma	Uterine Endometrioid Carcinoma	X34_splice		Splice site	NA	NA	NA	NA	SNP
Ferrari A, Vincent-Salomon A, Pivot X, Sertier A-S, Thomas E, Tonon L, et al. A whole-genome sequence and transcriptome perspective on HER2-positive breast cancers. Nat Commun. 2016 Jul;7:12222.	27406316	41		HER2-positive carcinoma	DN12100	Breast Invasive Carcinoma (NOS)		E41Q	COSM6021046	Missense	NA	NA	Pathogenic (0.97)	Medium	SNP
Begg CB, Ostrovnaya I, Geyer FC, Papanastasiou AD, Ng CKY, Sakr RA, et al. Contralateral breast cancers: Independent cancers or metastases? Int J cancer. 2018 Jan;142(2):347–56.	28921573	82		x	2690569	Breast Ductal Carcinoma		L82=	COSM6904570	coding silent	NA	NA	NA	NA	SNP
		89	ICGC(BRCA-US) : Breast Invasive Carcinoma - TCGA, US	x	TCGA-A1-A0SK-01	Breast Invasive Carcinoma (NOS)		G89V	COSM7682320	Missense	Tolerated (0.05)	Benign (0.23)	Pathogenic (0.90)	Low	SNP
		90	ICGC(BRCA-US) : Breast Invasive Carcinoma - TCGA, US	ER-/HER-/PR-	TCGA-C8-A27B-01	Breast Invasive Ductal Carcinoma		P90Q	COSM1476849	Missense	Tolerated (0.59)	Benign (0)	Pathogenic (0.83)	Low	SNP
Fu Y, Jovelet C, Filleron T, Pedrero M, Motté N, Boursin Y, et al. Improving the Performance of Somatic Mutation Identification by Recovering Circulating Tumor DNA Mutations. Cancer Res. 2016 Oct;76(20):5954–61.	27535334	97		X	BC17-tumour	Breast Carcinoma		E97K	COSM6843778	Missense	NA	NA	Pathogenic (0.97)	Medium	SNP
Giannakis M, Mu XJ, Shukla SA, Qian ZR, Cohen O, Nishihara R, et al. Genomic Correlates of Immune-Cell Infiltrates in Colorectal Carcinoma. Cell Rep. 2016 Apr;15(4):857–65.	27149842	102	ICGC(BRCA-US) : Breast Invasive Carcinoma - TCGA, US	ER-/HER-/PR-	TCGA-D8-A1XK-01	Breast Invasive Ductal Carcinoma	Large Intestine	R102C	COSM6627928	Missense	Tolerated (0.10)	Probably damaging (1.0)	Pathogenic (0.98)	Low	SNP
Lefebvre C, Bachelot T, Filleron T, Pedrero M, Campone M, Soria J-C, et al. Mutational Profile of Metastatic Breast Cancers: A Retrospective Analysis. PLoS Med. 2016 Dec;13(12):e1002201.	28027327	104	Metastatic Breast cancer	PR+/HER2-	MBC_95	Invasive Breast Carcinoma		D104N	COSM6575446	Missense	deleterious (0)	Possibly damaging (0.52)	Pathogenic ( 0.98)	Medium	SNP
Cancer Genome Atlas Network. Comprehensive molecular characterization of human colon and rectal cancer. Nature. 2012 Jul;487(7407):330–7. Van Allen EM, Wagle N, Sucker A, Treacy DJ, Johannessen CM, Goetz EM, et al. The genetic landscape of clinical resistance to RAF inhibition in metastatic melanoma. Cancer Discov. 2014 Jan;4(1):94–109. Yang J, Lin Y, Huang Y, Jin J, Zou S, Zhang X, et al. Genome…	24265153, 31660073, 22810696	119	ICGC(BRCA-US) : Breast Invasive Carcinoma - TCGA, US	ER+/HER-/PR+	TCGA-E9-A1NI-01	Breast Mixed Ductal and Lobular Carcinoma	Large Intestine, Prostate, Central nervous System	K119del	COSM215549	In Frame deletion	NA	NA	NA	NA	DEL
Kang H, Tan M, Bishop JA, Jones S, Sausen M, Ha PK, et al. Whole-Exome Sequencing of Salivary Gland Mucoepidermoid Carcinoma. Clin cancer Res an Off J Am Assoc Cancer Res. 2017 Jan;23(1):283–8.	27340278	139	ICGC(BRCA-US) : Breast Invasive Carcinoma - TCGA, US	ER-/HER-/PR-	TCGA-A2-A0T0-01/TCGA-D8-A1JC-01	Breast Invasive Ductal Carcinoma	Soft tissue, salivary gland, haematopoetic and lymphoid	E139del	COSM5019001	In Frame deletion	NA	NA	NA	NA	DEL
		142	ICGC(BRCA-US) : Breast Invasive Carcinoma - TCGA, US	ER+/HER-/PR+	TCGA-BH-A18J-01	Breast Invasive Ductal Carcinoma		D142N		Missense	Tolerated (0.05)	Benign (0.29)	NA	Medium	SNP
		161	ICGC(BRCA-US) : Breast Invasive Carcinoma - TCGA, US	ER-/HER-/PR-	TCGA-GM-A2DI-01	Breast Invasive Ductal Carcinoma		E161K		Missense	Tolerated (0.19)	Benign (0)	NA	Low	SNP
		162	ICGC(BRCA-US) : Breast Invasive Carcinoma - TCGA, US	ER+/HER+/PR+	TCGA-BH-A0DD-01	Invasive Breast Carcinoma		D162N		Missense	Tolerated (0.08)	Probably damaging (0.99)	NA	Medium	SNP
Schneeweiss A, Park-Simon T-W, Albanell J, Lassen U, Cortés J, Dieras V, et al. Phase Ib study evaluating safety and clinical activity of the anti-HER3 antibody lumretuzumab combined with the anti-HER2 antibody pertuzumab and paclitaxel in HER3-positive, HER2-low metastatic breast cancer. Invest New Drugs. 2018 Oct;36(5):848–59.	29349598	164		x	2697843	Breast Carcinoma		D164N	COSM6906102	Missense	NA	NA	Pathogenic (0.96)	Medium	SNP
		235	ICGC(BRCA-US) : Breast Invasive Carcinoma - TCGA, US	ER-/HER-/PR-	TCGA-C8-A27B-01	Breast Invasive Ductal Carcinoma		A235P	COSM1476842	Missense	Tolerated (0.14)	Benign (0.01)	Pathogenic (0.99)	Medium	SNP
		267	ICGC(BRCA-US) : Breast Invasive Carcinoma - TCGA, US	ER+/HER-/PR+	TCGA-A2-A4S2-01	Breast Invasive Lobular Carcinoma		G267V	COSM3812849	Missense	deleterious (0)	Probably damaging (1.0)	Pathogenic (0.99)	Medium	SNP
		296	ICGC(BRCA-US) : Breast Invasive Carcinoma - TCGA, US	ER+/HER-/PR+	TCGA-B6-A0RS-01	Invasive Breast Carcinoma		I296M	COSM7693601	Missense	deleterious (0.01)	Probably damaging (1.0)	Pathogenic (0.99)	Medium	SNP
		316	ICGC(BRCA-US) : Breast Invasive Carcinoma - TCGA, US	ER+/HER-/PR+	TCGA-B6-A0IJ-01	Invasive Breast Carcinoma		D316H	COSM431712	Missense	deleterious (0.02)	Probably damaging (1.0)	Pathogenic (0.99)	Medium	SNP
		349	ICGC(BRCA-US) : Breast Invasive Carcinoma - TCGA, US	ER-/HER-/PR-	TCGA-D8-A1XK-01	Invasive Breast Carcinoma		T349=	COSM7685212	Coding silent	NA	NA	Neutral (score 0.15)	Low	SNP
Yachida S, Wood LD, Suzuki M, Takai E, Totoki Y, Kato M, et al. Genomic Sequencing Identifies ELF3 as a Driver of Ampullary Carcinoma. Cancer Cell. 2016 Feb;29(2):229–40	26806338	386	ICGC(BRCA-US) : Breast Invasive Carcinoma - TCGA, US	x	TCGA-5L-AAT1-01	Invasive Breast Carcinoma	Pancreas, Urinary Tract	D386N	COSM5733229	Missense	NA	NA	Pathogenic (0.98)	Medium	SNP
Yap Y-S, Singh AP, Lim JHC, Ahn J-H, Jung K-H, Kim J, et al. Elucidating therapeutic molecular targets in premenopausal Asian women with recurrent breast cancers. NPJ breast cancer. 2018;4:19.	30062102	441		ER-/HER-/PR-	SG-NCC022	Invasive Breast Carcinoma		L441R	COSM9180148	Missense	NA	NA	Pathogenic (0.87)	Neutral	SNP
Lee J-K, Wang J, Sa JK, Ladewig E, Lee H-O, Lee I-H, et al. Spatiotemporal genomic architecture informs precision oncology in glioblastoma. Nat Genet. 2017 Apr;49(4):594–9.	28263318	494	ICGC(BRCA-US) : Breast Invasive Carcinoma - TCGA, US	x	TCGA-A7-A26H-01	Breast Invasive Ductal Carcinoma	Central Nervous system	T494=	COSM7682583	Splice site	NA	NA	Pathogenic (0.85)	Low	SNP
		505	ICGC(BRCA-EU) : Breast ER+ and HER2- Cancer - EU/UK	x	PD11349a	Breast ER+ and HER2		K504_I505insR	COSM5802614	in Frame insertion	NA	NA	NA	NA	INS
Giannakis M, Mu XJ, Shukla SA, Qian ZR, Cohen O, Nishihara R, et al. Genomic Correlates of Immune-Cell Infiltrates in Colorectal Carcinoma. Cell Rep. 2016 Apr;15(4):857–65.	27149842	572	ICGC(BRCA-US) : Breast Invasive Carcinoma - TCGA, US	ER+/HER-/PR+	TCGA-AN-A046-01	Breast Invasive Ductal Carcinoma	Endometrium, Large Intestinum	R572*	COSM3812846	Nonsense	NA	NA	Pathogenic (0.95)	NA	SNP
		621	ICGC(BRCA-US) : Breast Invasive Carcinoma - TCGA, US	ER-/HER2 Status Equivocal/PR-	TCGA-A8-A07R-01	Invasive Breast Carcinoma		W621*	COSM431710	Nonsense	NA	NA	Pathogenic ( 0.98)	NA	SNP
Lefebvre C, Bachelot T, Filleron T, Pedrero M, Campone M, Soria J-C, et al. Mutational Profile of Metastatic Breast Cancers: A Retrospective Analysis. PLoS Med. 2016 Dec;13(12):e1002201.	28027327	631	Metastatic Breast cancer	ER-/HER2 Status Equivocal/PR-	MBC_204	Invasive Breast Carcinoma		S631R	COSM6587342	Missense	Tolerated (0.62)	Probably damaging (0.94)	Pathogenic (0.94)	Low	SNP
Lefebvre C, Bachelot T, Filleron T, Pedrero M, Campone M, Soria J-C, et al. Mutational Profile of Metastatic Breast Cancers: A Retrospective Analysis. PLoS Med. 2016 Dec;13(12):e1002201.	28027327	720	Metastatic Breast cancer	ER-PR-positive carcinoma	MBC_57	Invasive Breast Carcinoma		D720N	COSM6569542	Missense	Tolerated (0.08)	Probably damaging (1.0)	Pathogenic (0.96)	Low	SNP
		730	ICGC(BRCA-US) : Breast Invasive Carcinoma - TCGA, US	x	TCGA-5L-AAT1-01	Invasive Breast Carcinoma		Q730E	COSM7705121	Missense	NA	NA	Pathogenic (score 0.99)	High	SNP
South AP, Purdie KJ, Watt SA, Haldenby S, den Breems N, Dimon M, et al. NOTCH1 mutations occur early during cutaneous squamous cell carcinogenesis. J Invest Dermatol. 2014 Oct;134(10):2630–8.	24662767	733	Breast Invasive Carcinoma	x	TCGA-E9-A2JT-01	Breast Invasive Lobular Carcin...	Skin	G733D	COSM6871300	Missense	deleterious (0)	Probably damaging (1.0)	Pathogenic (0.99)	High	SNP
Shah SP, Roth A, Goya R, Oloumi A, Ha G, Zhao Y, et al. The clonal and mutational evolution spectrum of primary triple-negative breast cancers. Nature. 2012 Apr;486(7403):395–9.	22495314	736		ER-/HER-/PR-	SA077	Invasive Breast Carcinoma		W736L	COSM213389	Missense	NA	NA	Pathogenic (0.98)	High	SNP
Cancer Genome Atlas Network. Comprehensive molecular characterization of human colon and rectal cancer. Nature. 2012 Jul;487(7407):330–7	22810696	746	ICGC(BRCA-US) : Breast Invasive Carcinoma - TCGA, US	x	TCGA-5L-AAT1-01	Invasive Breast Carcinoma	Large Intestine	D746N	COSM5182275	Missense	NA	NA	Pathogenic ( 0.95)	Neutral	SNP
		753	ICGC(BRCA-EU) : Breast ER+ and HER2- Cancer - EU/UK	x	PD13619a	Breast ER+ and HER2		M753V	COSM5783607	Missense	NA	NA	Pathogenic (0.97)	Medium	SNP
Hayward NK, Wilmott JS, Waddell N, Johansson PA, Field MA, Nones K, et al. Whole-genome landscapes of major melanoma subtypes. Nature. 2017 May;545(7653):175–80.	28467829	785	Breast Invasive Carcinoma	ER+/HER-/PR+	TCGA-AC-A3W6-01	Breast Invasive Lobular Carcinoma	Melanoma	S785F	COSM9466370	Missense	deleterious (0)	Probably damaging (1.0)	Pathogenic (0.99)	High	SNP
Lefebvre C, Bachelot T, Filleron T, Pedrero M, Campone M, Soria J-C, et al. Mutational Profile of Metastatic Breast Cancers: A Retrospective Analysis. PLoS Med. 2016 Dec;13(12):e1002201.	28027327	820	Metastatic Breast Cancer	ER-/HER-/PR-	MBC_44	Invasive Breast Carcinoma		E820D	COSM6567052	Missense	deleterious (0.01)	Probably damaging (0.99)	Pathogenic (0.99)	Medium	SNP
		820	ICGC(BRCA-US) : Breast Invasive Carcinoma - TCGA, US	ER+/HER-/PR+	TCGA-A2-A0YK-01	Breast Invasive Lobular Carcin...		E820K	COSM3812843	Missense	deleterious (0)	Probably damaging (0.99)	Pathogenic (0.97)	Medium	SNP
		858	ICGC(BRCA-US) : Breast Invasive Carcinoma - TCGA, US	x	TCGA-A8-A07O-01	Breast Invasive Carcinoma		D858=	COSM431708	coding silent	NA	NA	Pathogenic (0.90)	Low	SNP
		877	Breast Invasive carcinoma	ER+/HER-/PR+	TCGA-AQ-A1H3-01	Breast Invasive Ductal Carcinoma	Endometrium, Large Intestine, hematopoietic and lymphoid	R877Q	COSM942735	Missense	deleterious (0)	Probably damaging (0.99)	Pathogenic (0.99)	Medium	SNP
		877	Breast Invasive carcinoma	ER+/HER-/PR+	TCGA-BH-A0E1-01/TCGA-A7-A5ZX-01	Invasive Breast Carcinoma	Endometrium, Stomach, hematopoietic and lymphoid,	R877W	COSM431706	Missense	deleterious (0)	Probably damaging (1.0)	Pathogenic (0.99)	High	SNP
		898	ICGC(BRCA-EU) : Breast ER+ and HER2- Cancer - EU/UK	x	PD23565a	Breast ER+ and HER2		L898=	COSM5790764	Coding silent	NA	NA	Pathogenic (0.88)	NA	SNP
		904	ICGC(BRCA-US) : Breast Invasive Carcinoma - TCGA, US	ER+/HER-/PR+	TCGA-AO-A12E-01	Invasive Breast Carcinoma	Endometrium	P904T	COSM431704	Missense	deleterious (0.01)	Probably damaging (1.0)	Pathogenic (0.99)	High	SNP
Tan J, Ong CK, Lim WK, Ng CCY, Thike AA, Ng LM, et al. Genomic landscapes of breast fibroepithelial tumors. Nat Genet. 2015 Nov;47(11):1341–5.	26437033	938	Breast Fibroepithelial Tumors	ER+/HER-/PR+	BFN_DUKE_NUS_1009	Benign Phyllodes Tumor		A938T	COSM5730360	Missense	deleterious (0.02)	Probably damaging (1.0)	Pathogenic (0.94)	Neutral	SNP
Liu S-Y, Joseph NM, Ravindranathan A, Stohr BA, Greenland NY, Vohra P, et al. Genomic profiling of malignant phyllodes tumors reveals aberrations in FGFR1 and PI-3 kinase/RAS signaling pathways and provides insights into intratumoral heterogeneity. Mod Pathol an Off J United States Can Acad Pathol Inc. 2016 Sep;29(9):1012–27	27255162	956		x	2773215/2773216	Beningn Phyllodes tumour	hematopoietic and lymphoid, meninges	R956Q	COSM1578824	Missense	NA	NA	Pathogenic (0.97)	High	SNP
Chen C, Bartenhagen C, Gombert M, Okpanyi V, Binder V, Röttgers S, et al. Next-generation-sequencing of recurrent childhood high hyperdiploid acute lymphoblastic leukemia reveals mutations typically associated with high risk patients. Leuk Res. 2015 Sep;39(9):990–1001. Lee S, Lee J, Sim SH, Lee Y, Moon KC, Lee C, et al. Comprehensive somatic genome alterations of urachal carcinoma. J Med Genet. 2…	26189108, 28348108	957	The Metastatic Breast carcinoma	ER+/HER-/PR+	MBC-MBCProject_5...	Breast Invasive Ductal Carcinoma	Bladder, Lukemia	R957Q	COSM2098512	Missense	deleterious (0)	Probably damaging (0.99)	Pathogenic (0.97)	High	SNP
		975	Breast Invasive Carcinoma	ER+/HER+/PR+	TCGA-AR-A1AX-01	Breast Invasive Ductal Carcinoma	Endometrium, Large Intestinum, Pancreas, Kidney, hematopoietic and lymphoid,	R975H	COSM179512	Missense	deleterious (0)	Probably damaging (0.99)	Pathogenic (0.97)	High	SNP
		975	ICGC(BRCA-EU) : Breast ER+ and HER2- Cancer - EU/UK	x	PD24307a	Breast ER+ and HER2		R975L	COSM2098506	Missense	NA	NA	Pathogenic (0.97)	Low	SNP
		985	ICGC(BRCA-US) : Breast Invasive Carcinoma - TCGA, US	x	TCGA-A8-A08A-01	Breast Invasive Ductal Carcinoma		Y985S	COSM7705816	Missense	deleterious (0)	Possibly damaging (0.89)	Pathogenic (0.99)	Medium	SNP
		989	ICGC(BRCA-US) : Breast Invasive Carcinoma - TCGA, US	ER+/HER-/PR+	TCGA-D8-A1JN-01	Breast Invasive Lobular Carcin...		I989F	COSM1476833	Missense	deleterious (0)	Probably damaging (0.95)	Pathogenic (0.98)	Low	SNP
		1016	ICGC(BRCA-US) : Breast Invasive Carcinoma - TCGA, US	ER+/HER-/PR+	TCGA-A2-A0CR-01	Breast Invasive Lobular Carcin...		K1016N	COSM3812840	Missense	deleterious (0.02)	Probably damaging (1.0)	Pathogenic (0.94)	Medium	SNP
Schneeweiss A, Park-Simon T-W, Albanell J, Lassen U, Cortés J, Dieras V, et al. Phase Ib study evaluating safety and clinical activity of the anti-HER3 antibody lumretuzumab combined with the anti-HER2 antibody pertuzumab and paclitaxel in HER3-positive, HER2-low metastatic breast cancer. Invest New Drugs. 2018 Oct;36(5):848–59	29349598	1034		x	2697837	Breast Carcinoma		K1034T	COSM6906101	Missense	NA	NA	Pathogenic (0.97)	Low	SNP
		1062	ICGC(BRCA-US) : Breast Invasive Carcinoma - TCGA, US	x	TCGA-A2-A0CL-01	Breast Invasive Ductal Carcinoma		L1062V	COSM7695336	Missense	deleterious (0)	Probably damaging (0.99)	Pathogenic (0.97)	Medium	SNP
		1065	ICGC(BRCA-US) : Breast Invasive Carcinoma - TCGA, US	ER+/HER-/PR+	TCGA-A8-A0A6-01	Breast Carcinoma		G1065=	COSM3812837	Coding silent	NA	NA	Neutral (0.43)	NA	SNP
Piscuoglio S, Ng CKY, Murray MP, Guerini-Rocco E, Martelotto LG, Geyer FC, et al. The Genomic Landscape of Male Breast Cancers. Clin cancer Res an Off J Am Assoc Cancer Res. 2016 Aug;22(16):4045–56.	26960396	1110		x	MB-T84	Breast Carcinoma		D1110N	COSM9112725	Missense	NA	NA	Pathogenic (0.97)	Low	SNP
Cancer Genome Atlas Network. Comprehensive molecular characterization of human colon and rectal cancer. Nature. 2012 Jul;487(7407):330–7. Yap Y-S, Singh AP, Lim JHC, Ahn J-H, Jung K-H, Kim J, et al. Elucidating therapeutic molecular targets in premenopausal Asian women with recurrent breast cancers. NPJ breast cancer. 2018;4:19.	30062102, 22810696	1112		x	14-S-035543	Breast Carcinoma	Stomach, large Intestine	F1112L	COSM1363749	Missense	NA	NA	Pathogenic (0.99)	Medium	SNP
		1113	ICGC(BRCA-EU) : Breast ER+ and HER2- Cancer - EU/UK	x	PD11366a	Breast ER+ and HER2		N1113S	COSM5792821	Missense	NA	NA	Pathogenic (0.99)	Medium	SNP
		1130		x				G1130=		coding silent	NA	NA	Neutral (0.43)	NA	SNP
Ellis MJ, Ding L, Shen D, Luo J, Suman VJ, Wallis JW, et al. Whole-genome analysis informs breast cancer response to aromatase inhibition. Nature. 2012 Jun;486(7403):353–60.	22722193	1149		x	CSB1	Breast Invasive Luminal carcinoma	Liver	N1149K	COSM5027525	Missense	NA	NA	Pathogenic (0.96)	High	SNP
Ellis MJ, Ding L, Shen D, Luo J, Suman VJ, Wallis JW, et al. Whole-genome analysis informs breast cancer response to aromatase inhibition. Nature. 2012 Jun;486(7403):353–60.	22722193	1162	ICGC(BRCA-US) : Breast Invasive Carcinoma - TCGA, US	ER+/HER-/PR+	BRC32/TCGA-E9-A1NG-01	Breast Invasive Ductal Carcinoma	Endometrium, Large Intestine	R1162W	COSM942712	Missense	deleterious (0)	Possibly damaging (0.84)	Pathogenic (0.97)	High	SNP
		1187	ICGC(BRCA-US) : Breast Invasive Carcinoma - TCGA, US	ER+/HER-/PR+	TCGA-A8-A0A6-01	Breast Invasive Lobular Carcinoma		V1187G	COSM3812834	Missense	deleterious (0)	Possibly damaging (0.61)	Pathogenic (0.98)	Medium	SNP
Begg CB, Ostrovnaya I, Geyer FC, Papanastasiou AD, Ng CKY, Sakr RA, et al. Contralateral breast cancers: Independent cancers or metastases? Int J cancer. 2018 Jan;142(2):347–56.	28921573	1211		x	2690606	Contralateral Breast Cancer		S1211Y	COSM6904571	Missense	NA	NA	NA	High	SNP
		1239	ICGC(BRCA-US) : Breast Invasive Carcinoma - TCGA, US	x	TCGA-B6-A0I9-01	Breast Carcinoma		K1239=	COSM431700	Coding silent	NA	NA	Pathogenic (0.78)	NA	SNP
Bertucci F, Rypens C, Finetti P, Guille A, Adélaïde J, Monneur A, et al. NOTCH and DNA repair pathways are more frequently targeted by genomic alterations in inflammatory than in non-inflammatory breast cancers. Mol Oncol. 2020 Mar;14(3):504–19	31854063	1257		x	7780_R1	Ductal Carcinoma		L1257M	COSM9277646	Missense	NA	NA	Pathogenic (0.92)	Medium	SNP
		1266	ICGC(BRCA-EU) : Breast ER+ and HER2- Cancer - EU/UK	x	PD17981a	Ductal Carcinoma		E1266K	COSM5767884	Missense	NA	NA	Pathogenic (0.97)	Low	SNP
Ferrari A, Vincent-Salomon A, Pivot X, Sertier A-S, Thomas E, Tonon L, et al. A whole-genome sequence and transcriptome perspective on HER2-positive breast cancers. Nat Commun. 2016 Jul;7:12222.	27406316	1280	ICGC(BRCA-EU) : Breast ER+ and HER2- Cancer - EU/UK/ICGC(BRCA-FR) : Breast Cancer - FR	HER-positive carcinoma	DN11190/PD7202a/PD7307a	Breast ER+ and HER2		F1280L	COSM5789074	Missense	NA	NA	Pathogenic (0.92)	Medium	SNP
		1314	ICGC(BRCA-US) : Breast Invasive Carcinoma - TCGA, US	ER+/HER-/PR+	TCGA-GM-A2D9-01	Breast Invasive Ductal Carcinoma		W1314*	COSM3812829	Nonsense	NA	NA	Pathogenic (0.98)	NA	SNP
Yap Y-S, Singh AP, Lim JHC, Ahn J-H, Jung K-H, Kim J, et al. Elucidating therapeutic molecular targets in premenopausal Asian women with recurrent breast cancers. NPJ breast cancer. 2018;4:19.	30062102	1318		ER-positive carcinoma	15-S-090195	Breast Carcinoma		L1318Q	COSM9180275	Missense	NA	NA	Pathogenic (0.98)	Medium	SNP
		1323	ICGC(BRCA-US) : Breast Invasive Carcinoma - TCGA, US	ER+/HER+/PR-	TCGA-AC-A23H-01	Breast Invasive Ductal Carcinoma		E1323Q	COSM3812826	Missense	deleterious (0.03)	Probably damaging (1.0)	Pathogenic (0.98)	Medium	SNP
Giannakis M, Hodis E, Jasmine Mu X, Yamauchi M, Rosenbluh J, Cibulskis K, et al. RNF43 is frequently mutated in colorectal and endometrial cancers. Nat Genet. 2014 Dec;46(12):1264–6 Marchiò C, Geyer FC, Ng CK, Piscuoglio S, De Filippo MR, Cupo M, et al. The genetic landscape of breast carcinomas with neuroendocrine differentiation. J Pathol. 2017 Feb;241(3):405–19. Giannakis M, Mu XJ, Shukla SA, …	25344691, 27925203, 27149842	1331		x	2689726	Neuroendocrine Breast Carcinoma	Large Intestine	R1331Q	COSM4671994	Missense	NA	NA	Pathogenic (0.99)	Low	SNP
		1336	ICGC(BRCA-EU) : Breast ER+ and HER2- Cancer - EU/UK/ICGC(BRCA-FR) : Breast Cancer - FR	x	TCGA-A8-A0A1-01/PD9067a	Breast Invasive Lobular Carcin...		G1336E	COSM5202849	Missense	deleterious (0.0)	Probably damaging (1.0)	Pathogenic (0.95)	Medium	SNP
		1399	The Metastatic Breast carcinoma	ER+/HER-/PR-	MBC-MBCProject_J...	Breast Invasive Ductal Carcinoma		P1399L		Missense	deleterious (0.0)	Probably damaging (1.0)	NA	Medium	SNP
		1408	ICGC(BRCA-US) : Breast Invasive Carcinoma - TCGA, US	ER+/HER-/PR+	TCGA-A8-A0A6-01	Breast carcinoma		G1408=	COSM3812823	Coding silent	NA	NA	Pathogenic (0.83)	NA	SNP
		1457	ICGC(BRCA-EU) : Breast ER+ and HER2- Cancer - EU/UK	x	PD13312a	Breast ER+ and HER2		S1452-1457del	COSM5802027	Deletion in frame	NA	NA	NA	NA	DEL
Bertucci F, Rypens C, Finetti P, Guille A, Adélaïde J, Monneur A, et al. NOTCH and DNA repair pathways are more frequently targeted by genomic alterations in inflammatory than in non-inflammatory breast cancers. Mol Oncol. 2020 Mar;14(3):504–19.	31854063	1489	ICGC(BRCA-EU) : Breast ER+ and HER2- Cancer - EU/UK	x	12520_R1/PD23559a	Breast ER+ and HER2		R1489H	COSM5784432	Missense	NA	NA	Pathogenic (0.97)	Medium	SNP
		1510	ICGC(BRCA-US) : Breast Invasive Carcinoma - TCGA, US	ER+/HER-/PR+	TCGA-BH-A2L8-01	Breast Invasive Lobular Carcin...		E1510Q	COSM3812820	Missense	deleterious (0.01)	Probably damaging (1.0)	Pathogenic (0.99)	Medium	SNP
		1555	ICGC(BRCA-US) : Breast Invasive Carcinoma - TCGA, US	x	TCGA-A2-A0T5-01	Breast Invasive carcinoma		A1555=	COSM3812815	Coding silent	NA	NA	Neutral (0.22)	NA	SNP
		1604	ICGC(BRCA-US) : Breast Invasive Carcinoma - TCGA, US	x	TCGA-E2-A1B6-01	Breast invasive carcinoma		D1604=	COSM431698	Coding silent	NA	NA	Neutral (0.40)	NA	SNP
		1645	ICGC(BRCA-US) : Breast Invasive Carcinoma - TCGA, US	ER-/HER+/PR-	TCGA-A2-A04W-01	Invasive Breast Carcinoma		E1645*	COSM431696	Nonsense	NA	NA	Pathogenic (0.89)	NA	SNP
		1809	Breast Invasive carcinoma	ER+/HER-/PR-	BR-M-095	Infiltrating Lobular Carcinoma		E1809*		Nonsense	NA	NA	NA	NA	SNP
		1867	ICGC(BRCA-US) : Breast Invasive Carcinoma - TCGA, US	ER+/HER-/PR+	TCGA-C8-A1HM-01	Breast Invasive Ductal Carcinoma		D1867N	COSM3812810	Missense	deleterious (0.01)	Probably damaging (0.99)	Pathogenic (0.97)	Medium	SNP
		1868	ICGC(BRCA-US) : Breast Invasive Carcinoma - TCGA, US	x	TCGA-D8-A27V-01	Breast Invasive carcinoma		V1868=	COSM3812807	Coding silent	NA	NA	Pathogenic (0.85)	NA	SNP
		1880	Breast Invasive ...	x	TCGA-EW-A2FV-01	Breast Invasive Carcinoma (NOS)		P1880Qfs*4		Frame shift deletion	NA	NA	NA	NA	DEL
		1902	ICGC(BRCA-US) : Breast Invasive Carcinoma - TCGA, US	ER+/HER2 Status Equivocal/PR+	TCGA-BH-A1FE-01	Breast Invasive Ductal Carcinoma		E1902K	COSM6856738	Missense	deleterious (0.03)	Probably damaging (0.92)	Pathogenic (0.98)	Medium	SNP
SNP: single nucleotide polymorphism	X= information not available
